# Supplementary material for: Anti-Inflammatory Activity of Geraniol Isolated from Lemon Grass on Ox-LDL-Stimulated Endothelial Cells by Upregulation of Heme Oxygenase-1 via PI3K/Akt and Nrf-2 Signaling Pathways
Source: Nutrients. 2022 Nov 14;14(22):4817. doi: 10.3390/nu14224817 (PMC9695721; doi:10.3390/nu14224817)
Supplement: Supplementary file 1 [file nutrients-14-04817-s001.zip]

Archive with 1 entries (1 files):
- nutrients-1994945-supplementary.pdf
